# Supplementary material for: VLUIS, a land use data product for Victoria, Australia, covering 2006 to 2013
Source: Sci Data. 2015 Nov 24;2:150070. doi: 10.1038/sdata.2015.70 (PMC4658571; doi:10.1038/sdata.2015.70)
Supplement: Supplementary file 1 [file sdata201570-isa1.zip]

Archive with 5 entries (5 files):
- i_Investigation.txt
- s_study_Morse-McNabb.txt
- a_use_Morse-McNabb.txt
- a_tenure_Morse-McNabb.txt
- a_cover_Morse-McNabb.txt
