# Supplementary material for: VLUIS, a land use data product for Victoria, Australia, covering 2006 to 2013
Source: Sci Data. 2015 Nov 24;2:150070. doi: 10.1038/sdata.2015.70 (PMC4658571; doi:10.1038/sdata.2015.70)
Supplement: Supplementary file 1 [file sdata201570-isa1.zip › a_tenure_Morse-McNabb.txt]

Sample Name	Protocol REF	Comment[Field Description]	Assay Name	Raw Data File	Comment [Data Repository]	Comment [Data Record Accession]	Comment [Data Record URI]
PLM25	Selection of Spatial Reference Unit	Classed as either public or private	TENURE	VLUIS2006to2013_zipped_shapefiles.zip	Dryad Digital Repository	doi:10.5061/dryad.n08t0	http://dx.doi.org/10.5061/dryad.n08t0
