# Supplementary material for: VLUIS, a land use data product for Victoria, Australia, covering 2006 to 2013
Source: Sci Data. 2015 Nov 24;2:150070. doi: 10.1038/sdata.2015.70 (PMC4658571; doi:10.1038/sdata.2015.70)
Supplement: Supplementary file 1 [file sdata201570-isa1.zip › a_cover_Morse-McNabb.txt]

Sample Name	Protocol REF	Comment[Field Description]	Assay Name	Raw Data File	Comment [Data Repository]	Comment [Data Record Accession]	Comment [Data Record URI]
PARCEL_MP	Selection of Spatial Reference Unit	Parcel Persistent Feature Identifier is a unique number across the state that represents a particular parcel.	Parcel_PFI	VLUIS2006to2013_zipped_shapefiles.zip	Dryad Digital Repository	doi:10.5061/dryad.n08t0	http://dx.doi.org/10.5061/dryad.n08t0
PARCEL_MP	Selection of Spatial Reference Unit	Parcel Standard Parcel Identifier is another unique identifier created from the concatenation of the Lot number and Plan number	Parcel_SPI	VLUIS2006to2013_zipped_shapefiles.zip	Dryad Digital Repository	doi:10.5061/dryad.n08t0	http://dx.doi.org/10.5061/dryad.n08t0
PROPERTY_MP	Selection of Spatial Reference Unit	LGA Property Number	Propnum	VLUIS2006to2013_zipped_shapefiles.zip	Dryad Digital Repository	doi:10.5061/dryad.n08t0	http://dx.doi.org/10.5061/dryad.n08t0
PROPERTY_MP	Selection of Spatial Reference Unit	Property Persistent Feature Identifier is a unique number across the state for each property	Prop_PFI	VLUIS2006to2013_zipped_shapefiles.zip	Dryad Digital Repository	doi:10.5061/dryad.n08t0	http://dx.doi.org/10.5061/dryad.n08t0
LGA	Selection of Spatial Reference Unit	Each LGA across the state has a code	LGA CODE	VLUIS2006to2013_zipped_shapefiles.zip	Dryad Digital Repository	doi:10.5061/dryad.n08t0	http://dx.doi.org/10.5061/dryad.n08t0
LGA	Selection of Spatial Reference Unit	Name of LGA	LGA name	VLUIS2006to2013_zipped_shapefiles.zip	Dryad Digital Repository	doi:10.5061/dryad.n08t0	http://dx.doi.org/10.5061/dryad.n08t0
LAND COVER	Selection of Spatial Reference Unit	One to three digit code for each land cover type	LC_CODE	VLUIS2006to2013_zipped_shapefiles.zip	Dryad Digital Repository	doi:10.5061/dryad.n08t0	http://dx.doi.org/10.5061/dryad.n08t0
LAND COVER	Selection of Spatial Reference Unit	Full text description of each dominant land cover type	LC_DESC	VLUIS2006to2013_zipped_shapefiles.zip	Dryad Digital Repository	doi:10.5061/dryad.n08t0	http://dx.doi.org/10.5061/dryad.n08t0
CMA	Selection of Spatial Reference Unit	CMA name	CMA	VLUIS2006to2013_zipped_shapefiles.zip	Dryad Digital Repository	doi:10.5061/dryad.n08t0	http://dx.doi.org/10.5061/dryad.n08t0
PARCEL_MP	Selection of Spatial Reference Unit	Parcel shape length	Shape_Length	VLUIS2006to2013_zipped_shapefiles.zip	Dryad Digital Repository	doi:10.5061/dryad.n08t0	http://dx.doi.org/10.5061/dryad.n08t0
PARCEL_MP	Selection of Spatial Reference Unit	Parcel shape area in m2	Shape_Area	VLUIS2006to2013_zipped_shapefiles.zip	Dryad Digital Repository	doi:10.5061/dryad.n08t0	http://dx.doi.org/10.5061/dryad.n08t0
